# Supplementary material for: ﻿Taxonomy and evolution history of two new litter-decomposing Ciliochorella (Amphisphaeriales, Sporocadaceae)
Source: MycoKeys. 2023 Nov 13;100:95–121. doi: 10.3897/mycokeys.100.108863 (PMC10660159; doi:10.3897/mycokeys.100.108863)
Supplement: XML Treatment for Ciliochorella [file mycokeys.100.108863-treatment1.xml]

<!DOCTYPE tp:taxon-treatment
  PUBLIC "-//TaxonX//DTD Taxonomic Treatment Publishing DTD v0 20100105//EN" "tax-treatment-NSO.dtd">
<tp:taxon-treatment xmlns:tp="http://www.plazi.org/taxpub"><tp:treatment-meta><kwd-group><label>Taxon classification</label><kwd>
                <named-content content-type="kingdom">Fungi</named-content>
              </kwd><kwd>
                <named-content content-type="order">Amphisphaeriales</named-content>
              </kwd><kwd>
                <named-content content-type="family">Sporocadaceae</named-content>
              </kwd></kwd-group><mixed-citation publication-type="journal"><person-group><name><surname>Song</surname><given-names>Jia-Yu</given-names></name><name><surname>Wu</surname><given-names>Hai-Xia</given-names></name><name><surname>Li</surname><given-names>Jin-Chen</given-names></name><name><surname>Ding</surname><given-names>Wei-Feng</given-names></name><name><surname>Gong</surname><given-names>Cui-Ling</given-names></name><name><surname>Zeng</surname><given-names>Xiang-Yu</given-names></name><name><surname>Wijayawardene</surname><given-names>Nalin N.</given-names></name><name><surname>Yang</surname><given-names>Da-Xin</given-names></name></person-group><article-title>﻿Taxonomy and evolution history of two new litter-decomposing <italic><tp:taxon-name><tp:taxon-name-part taxon-name-part-type="genus" reg="Ciliochorella">Ciliochorella</tp:taxon-name-part></tp:taxon-name></italic> (<tp:taxon-name><tp:taxon-name-part taxon-name-part-type="order">Amphisphaeriales</tp:taxon-name-part></tp:taxon-name>, <tp:taxon-name><tp:taxon-name-part taxon-name-part-type="family">Sporocadaceae</tp:taxon-name-part></tp:taxon-name>)</article-title><source>MycoKeys</source><day>13</day><month>11</month><year>2023</year><volume>100</volume><fpage>95</fpage><lpage>121</lpage><pub-id pub-id-type="doi">10.3897/mycokeys.100.108863</pub-id></mixed-citation></tp:treatment-meta><tp:nomenclature><label>﻿</label><tp:taxon-name>
              <object-id xmlns:xlink="http://www.w3.org/1999/xlink" content-type="arpha" xlink:type="simple">B4E9FCF8-24C0-5993-9A4F-E9AF7C03F85C</object-id>
              <tp:taxon-name-part taxon-name-part-type="genus" reg="Ciliochorella">Ciliochorella</tp:taxon-name-part>
              <object-id xmlns:xlink="http://www.w3.org/1999/xlink" xlink:type="simple">Fungal Names: FN 7657</object-id>
            </tp:taxon-name><tp:taxon-authority>Syd., in Sydow &amp; Mitter, Annls mycol. 33(1/2): 62 (1935)</tp:taxon-authority></tp:nomenclature><tp:treatment-sec sec-type="type species" id="SECID0E1JCI"><title>Type species.</title><p><italic><tp:taxon-name><tp:taxon-name-part taxon-name-part-type="genus" reg="Ciliochorella">Ciliochorella</tp:taxon-name-part><tp:taxon-name-part taxon-name-part-type="species" reg="mangiferae">mangiferae</tp:taxon-name-part></tp:taxon-name></italic> Syd., Annls Mycol. 33(1/2): 63 (1935). Fungal Names: FN <ext-link xmlns:xlink="http://www.w3.org/1999/xlink" xlink:href="http://fungalinfo.im.ac.cn/fungalname/fungalexample.html?fn=270484" ext-link-type="uri" xlink:type="simple">270484</ext-link>.</p></tp:treatment-sec><tp:treatment-sec sec-type="notes" id="SECID0EQKCI"><title>Notes.</title><p><italic><tp:taxon-name><tp:taxon-name-part taxon-name-part-type="genus" reg="Ciliochorella">Ciliochorella</tp:taxon-name-part></tp:taxon-name></italic> is an asexually typified genus. Most species of this genus are saprophytic with the exception of <italic><tp:taxon-name><tp:taxon-name-part taxon-name-part-type="genus" reg="Ciliochorella">Ciliochorella</tp:taxon-name-part><tp:taxon-name-part taxon-name-part-type="species" reg="castaneae">castaneae</tp:taxon-name-part></tp:taxon-name></italic> Munjal. The conidiomata of <italic><tp:taxon-name><tp:taxon-name-part taxon-name-part-type="genus" reg="Ciliochorella">Ciliochorella</tp:taxon-name-part></tp:taxon-name></italic> species are generally round, semi-immersed, and longitudinally lenticular. A prominent feature observed during the early stage of germination is apical and basal cells of conidia-produced germ tubes, and a vacuolated state of the protoplasm (<xref ref-type="bibr" rid="B49">Masilamani and Muthumary 1994</xref>). Conidiophores arise from the thin-walled, and are almost colorless cells of the basal or basal and parietal tissue, mostly reduced to conidiogenous cells. Occasionally, they are sparsely septate, branched or unbranched, colorless, smooth, invested in mucus (<xref ref-type="bibr" rid="B73">Sutton 1980</xref>; <xref ref-type="bibr" rid="B50">Nag Raj 1993</xref>). Conidiogenous cells are discrete, ampulliform, or conical with a long neck, colorless, and smooth. Conidia are cylindrical, straight, or slightly curved with septate pale brown middle cells and colorless end cells with appendages at one or both ends (<xref ref-type="bibr" rid="B39">Lee et al. 2006</xref>; <xref ref-type="bibr" rid="B2">Allegrucci et al. 2011</xref>; <xref ref-type="bibr" rid="B77">Tangthirasunun et al. 2015</xref>; <xref ref-type="bibr" rid="B27">Hyde et al. 2016</xref>; <xref ref-type="bibr" rid="B87">Wijayawardene et al. 2016</xref>; <xref ref-type="bibr" rid="B45">Liu et al. 2019a</xref>).</p><p>There are four <italic><tp:taxon-name><tp:taxon-name-part taxon-name-part-type="genus" reg="Ciliochorella">Ciliochorella</tp:taxon-name-part></tp:taxon-name></italic> species for which molecular data is available on the NCBI repository (i.e. <italic><tp:taxon-name><tp:taxon-name-part taxon-name-part-type="genus" reg="Ciliochorella">C.</tp:taxon-name-part><tp:taxon-name-part taxon-name-part-type="species" reg="castaneae">castaneae</tp:taxon-name-part></tp:taxon-name></italic>; <italic><tp:taxon-name><tp:taxon-name-part taxon-name-part-type="genus" reg="Ciliochorella">C.</tp:taxon-name-part><tp:taxon-name-part taxon-name-part-type="species" reg="dipterocarpi">dipterocarpi</tp:taxon-name-part></tp:taxon-name></italic> Samaradiwakara, Lumyong &amp; K.D. Hyde; <italic><tp:taxon-name><tp:taxon-name-part taxon-name-part-type="genus" reg="Ciliochorella">C.</tp:taxon-name-part><tp:taxon-name-part taxon-name-part-type="species" reg="mangiferae">mangiferae</tp:taxon-name-part></tp:taxon-name></italic> and <italic><tp:taxon-name><tp:taxon-name-part taxon-name-part-type="genus" reg="Ciliochorella">C.</tp:taxon-name-part><tp:taxon-name-part taxon-name-part-type="species" reg="phanericola">phanericola</tp:taxon-name-part></tp:taxon-name></italic> Norph., T.C. Wen &amp; K.D. Hyde). <italic><tp:taxon-name><tp:taxon-name-part taxon-name-part-type="genus" reg="Ciliochorella">Ciliochorella</tp:taxon-name-part><tp:taxon-name-part taxon-name-part-type="species" reg="mangiferae">mangiferae</tp:taxon-name-part></tp:taxon-name></italic> is the earliest recorded species and described by <xref ref-type="bibr" rid="B74">Sydow and Mitter (1935)</xref> as the type species of this genus. <xref ref-type="bibr" rid="B77">Tangthirasunun et al. (2015)</xref> discovered a new record of <italic><tp:taxon-name><tp:taxon-name-part taxon-name-part-type="genus" reg="Ciliochorella">C.</tp:taxon-name-part><tp:taxon-name-part taxon-name-part-type="species" reg="mangiferae">mangiferae</tp:taxon-name-part></tp:taxon-name></italic> in Thailand and provided some its molecular data for this species. The first discovery of <italic><tp:taxon-name><tp:taxon-name-part taxon-name-part-type="genus" reg="Ciliochorella">C.</tp:taxon-name-part><tp:taxon-name-part taxon-name-part-type="species" reg="castaneae">castaneae</tp:taxon-name-part></tp:taxon-name></italic> was in India (<xref ref-type="bibr" rid="B50">Nag Raj 1993</xref>), but <xref ref-type="bibr" rid="B20">Endo et al. (2008)</xref> added a new record for this species in Japan and also added molecular data. <xref ref-type="bibr" rid="B62">Samaradiwakara et al. (2023)</xref> discovered <italic><tp:taxon-name><tp:taxon-name-part taxon-name-part-type="genus" reg="Ciliochorella">C.</tp:taxon-name-part><tp:taxon-name-part taxon-name-part-type="species" reg="dipterocarpi">dipterocarpi</tp:taxon-name-part></tp:taxon-name></italic> and analyzed the species molecularly. For the other species of this genus, there is still no molecular data available, and comprise <italic><tp:taxon-name><tp:taxon-name-part taxon-name-part-type="genus" reg="Ciliochorella">C.</tp:taxon-name-part><tp:taxon-name-part taxon-name-part-type="species" reg="splendida">splendida</tp:taxon-name-part></tp:taxon-name></italic> Nag Raj &amp; R.F. Castañeda and <italic><tp:taxon-name><tp:taxon-name-part taxon-name-part-type="genus" reg="Ciliochorella">C.</tp:taxon-name-part><tp:taxon-name-part taxon-name-part-type="species" reg="buxifoliae">buxifoliae</tp:taxon-name-part></tp:taxon-name></italic> Allegr., Ellegr. &amp; Aramb (<xref ref-type="bibr" rid="B50">Nag Raj 1993</xref>; <xref ref-type="bibr" rid="B2">Allegrucci et al. 2011</xref>). The morphological characteristics of all <italic><tp:taxon-name><tp:taxon-name-part taxon-name-part-type="genus" reg="Ciliochorella">Ciliochorella</tp:taxon-name-part></tp:taxon-name></italic> species are provided in Table <xref ref-type="table" rid="T2">2</xref>.</p><table-wrap id="T2" position="float" orientation="portrait"><label>Table 2.</label><caption><p>The comparison of micro-morphological characteristics of <italic><tp:taxon-name><tp:taxon-name-part taxon-name-part-type="genus" reg="Ciliochorella">Ciliochorella</tp:taxon-name-part></tp:taxon-name></italic>.</p></caption><table id="TID0EXJFK" rules="all"><tbody><tr><th rowspan="1" colspan="1">Species</th><th rowspan="1" colspan="1">Host-Substratum</th><th rowspan="1" colspan="1">Conidiomata diam (μm)</th><th rowspan="1" colspan="1">Conidiomata with a papillary</th><th rowspan="1" colspan="1">Conidia (μm)</th><th rowspan="1" colspan="1">Mean conidium length/width ratio</th><th rowspan="1" colspan="1">Basal appendages number</th><th rowspan="1" colspan="1">Reference</th></tr><tr><td rowspan="1" colspan="1">
                      <italic>
                        <tp:taxon-name><tp:taxon-name-part taxon-name-part-type="genus" reg="Ciliochorella">Ciliochorella</tp:taxon-name-part><tp:taxon-name-part taxon-name-part-type="species" reg="buxifoliae">buxifoliae</tp:taxon-name-part></tp:taxon-name>
                      </italic>
                    </td><td rowspan="1" colspan="1">
                      <italic>
                        <tp:taxon-name><tp:taxon-name-part taxon-name-part-type="genus" reg="Scutia">Scutia</tp:taxon-name-part><tp:taxon-name-part taxon-name-part-type="species" reg="buxifolia">buxifolia</tp:taxon-name-part></tp:taxon-name>
                      </italic>
                    </td><td rowspan="1" colspan="1">300–500</td><td rowspan="1" colspan="1">–</td><td rowspan="1" colspan="1">19–21×2.5–2.7</td><td rowspan="1" colspan="1">7:1</td><td rowspan="1" colspan="1">1</td><td rowspan="1" colspan="1">
                      <xref ref-type="bibr" rid="B2">Allegrucci et al. 2011</xref>
                    </td></tr><tr><td rowspan="1" colspan="1">
                      <italic>
                        <tp:taxon-name><tp:taxon-name-part taxon-name-part-type="genus" reg="Ciliochorella">C.</tp:taxon-name-part><tp:taxon-name-part taxon-name-part-type="species" reg="castaneae">castaneae</tp:taxon-name-part></tp:taxon-name>
                      </italic>
                    </td><td rowspan="1" colspan="1">
                      <italic>
                        <tp:taxon-name><tp:taxon-name-part taxon-name-part-type="genus" reg="Castanea">Castanea</tp:taxon-name-part><tp:taxon-name-part taxon-name-part-type="species" reg="europaea">europaea</tp:taxon-name-part></tp:taxon-name>
                      </italic>
                    </td><td rowspan="1" colspan="1">450–650</td><td rowspan="1" colspan="1">Yes</td><td rowspan="1" colspan="1">13–19×2.5–3.2 (Ave.16.0×3.0)</td><td rowspan="1" colspan="1">11.1:1</td><td rowspan="1" colspan="1">1</td><td rowspan="1" colspan="1"><xref ref-type="bibr" rid="B50">Nag Raj 1993</xref>; <xref ref-type="bibr" rid="B20">Endo et al. 2008</xref></td></tr><tr><td rowspan="1" colspan="1">
                      <italic>
                        <tp:taxon-name><tp:taxon-name-part taxon-name-part-type="genus" reg="Ciliochorella">C.</tp:taxon-name-part><tp:taxon-name-part taxon-name-part-type="species" reg="chinensis">chinensis</tp:taxon-name-part></tp:taxon-name>
                      </italic>
                    </td><td rowspan="1" colspan="1">Unidentified leaf litter</td><td rowspan="1" colspan="1">894–1314</td><td rowspan="1" colspan="1">Yes</td><td rowspan="1" colspan="1">13.9–17.9×3.3–4.1 (Ave.15.7×3.6)</td><td rowspan="1" colspan="1">4.4:1</td><td rowspan="1" colspan="1">1</td><td rowspan="1" colspan="1">In this study</td></tr><tr><td rowspan="1" colspan="1">
                      <italic>
                        <tp:taxon-name><tp:taxon-name-part taxon-name-part-type="genus" reg="Ciliochorella">C.</tp:taxon-name-part><tp:taxon-name-part taxon-name-part-type="species" reg="dipterocarpi">dipterocarpi</tp:taxon-name-part></tp:taxon-name>
                      </italic>
                    </td><td rowspan="1" colspan="1">
                      <italic>
                        <tp:taxon-name><tp:taxon-name-part taxon-name-part-type="genus" reg="Dipterocarpaceae">Dipterocarpaceae</tp:taxon-name-part><tp:taxon-name-part taxon-name-part-type="species" reg="alatus">alatus</tp:taxon-name-part></tp:taxon-name>
                      </italic>
                    </td><td rowspan="1" colspan="1">650–800</td><td rowspan="1" colspan="1">No</td><td rowspan="1" colspan="1">9–18×1–3 (Ave.14×2)</td><td rowspan="1" colspan="1">7:1</td><td rowspan="1" colspan="1">1</td><td rowspan="1" colspan="1">
                      Nethmini et al. 2023</td></tr><tr><td rowspan="1" colspan="1">
                      <italic>
                        <tp:taxon-name><tp:taxon-name-part taxon-name-part-type="genus" reg="Ciliochorella">C.</tp:taxon-name-part><tp:taxon-name-part taxon-name-part-type="species" reg="mangiferae">mangiferae</tp:taxon-name-part></tp:taxon-name>
                      </italic>
                    </td><td rowspan="1" colspan="1">
                      <italic>
                        <tp:taxon-name><tp:taxon-name-part taxon-name-part-type="genus" reg="Mangifera">Mangifera</tp:taxon-name-part><tp:taxon-name-part taxon-name-part-type="species" reg="indica">indica</tp:taxon-name-part></tp:taxon-name>
                      </italic>
                    </td><td rowspan="1" colspan="1">400–800</td><td rowspan="1" colspan="1">–</td><td rowspan="1" colspan="1">32–43×2.5–3.5 (Ave. 37×3)</td><td rowspan="1" colspan="1">12.3:1</td><td rowspan="1" colspan="1">1</td><td rowspan="1" colspan="1">
                      <xref ref-type="bibr" rid="B50">Nag Raj 1993</xref>
                    </td></tr><tr><td rowspan="1" colspan="1">
                      <italic>
                        <tp:taxon-name><tp:taxon-name-part taxon-name-part-type="genus" reg="Ciliochorella">C.</tp:taxon-name-part><tp:taxon-name-part taxon-name-part-type="species" reg="phanericola">phanericola</tp:taxon-name-part></tp:taxon-name>
                      </italic>
                    </td><td rowspan="1" colspan="1">
                      <italic>
                        <tp:taxon-name><tp:taxon-name-part taxon-name-part-type="genus" reg="Phanera">Phanera</tp:taxon-name-part><tp:taxon-name-part taxon-name-part-type="species" reg="purpurea">purpurea</tp:taxon-name-part></tp:taxon-name>
                      </italic>
                    </td><td rowspan="1" colspan="1">1000–1200</td><td rowspan="1" colspan="1">No</td><td rowspan="1" colspan="1">13–15×2.8–3.5 (Ave. 15×3.7)</td><td rowspan="1" colspan="1">4.1:1</td><td rowspan="1" colspan="1">1</td><td rowspan="1" colspan="1">
                      <xref ref-type="bibr" rid="B27">Hyde et al. 2016</xref>
                    </td></tr><tr><td rowspan="1" colspan="1">
                      <italic>
                        <tp:taxon-name><tp:taxon-name-part taxon-name-part-type="genus" reg="Ciliochorella">C.</tp:taxon-name-part><tp:taxon-name-part taxon-name-part-type="species" reg="savannica">savannica</tp:taxon-name-part></tp:taxon-name>
                      </italic>
                    </td><td rowspan="1" colspan="1">Unidentified leaf litter</td><td rowspan="1" colspan="1">530–952</td><td rowspan="1" colspan="1">Yes</td><td rowspan="1" colspan="1">11–16×2–3 (Ave.14×2.6)</td><td rowspan="1" colspan="1">5.4:1</td><td rowspan="1" colspan="1">0</td><td rowspan="1" colspan="1">In this study</td></tr><tr><td rowspan="1" colspan="1">
                      <italic>
                        <tp:taxon-name><tp:taxon-name-part taxon-name-part-type="genus" reg="Ciliochorella">C.</tp:taxon-name-part><tp:taxon-name-part taxon-name-part-type="species" reg="splendida">splendida</tp:taxon-name-part></tp:taxon-name>
                      </italic>
                    </td><td rowspan="1" colspan="1">
                      <italic>
                        <tp:taxon-name><tp:taxon-name-part taxon-name-part-type="genus" reg="Quercus">Quercus</tp:taxon-name-part><tp:taxon-name-part taxon-name-part-type="species" reg="oleoides">oleoides</tp:taxon-name-part><tp:taxon-name-part taxon-name-part-type="infraspecific-rank">subsp.</tp:taxon-name-part><tp:taxon-name-part taxon-name-part-type="subspecies" reg="Sagrana">Sagrana</tp:taxon-name-part></tp:taxon-name>
                      </italic>
                    </td><td rowspan="1" colspan="1">–</td><td rowspan="1" colspan="1">–</td><td rowspan="1" colspan="1">24–40×2.5–3 (Ave. 32×2.7)</td><td rowspan="1" colspan="1">11.8:1</td><td rowspan="1" colspan="1">1</td><td rowspan="1" colspan="1">
                      <xref ref-type="bibr" rid="B50">Nag Raj 1993</xref>
                    </td></tr></tbody></table></table-wrap></tp:treatment-sec><ref-list><ref id="B49"><mixed-citation xmlns:xlink="http://www.w3.org/1999/xlink" xlink:type="simple"><person-group><name name-style="western"><surname>Masilamani</surname><given-names>S</given-names></name><name name-style="western"><surname>Muthumary</surname><given-names>J</given-names></name></person-group> (<year>1994</year>) <article-title>Development of conidiomata in <italic><tp:taxon-name><tp:taxon-name-part taxon-name-part-type="genus">Ciliochorella</tp:taxon-name-part><tp:taxon-name-part taxon-name-part-type="species">mangiferae</tp:taxon-name-part></tp:taxon-name></italic>.</article-title><source>Mycological Research</source><volume>98</volume>(<issue>8</issue>): <fpage>857</fpage>–<lpage>861</lpage>. <ext-link xlink:href="10.1016/S0953-7562(09)80254-2" ext-link-type="doi" xlink:type="simple">https://doi.org/10.1016/S0953-7562(09)80254-2</ext-link></mixed-citation></ref><ref id="B73"><mixed-citation xmlns:xlink="http://www.w3.org/1999/xlink" xlink:type="simple"><person-group><name name-style="western"><surname>Sutton</surname><given-names>BC</given-names></name></person-group> (<year>1980</year>) The <tp:taxon-name><tp:taxon-name-part taxon-name-part-type="class">Coelomycetes</tp:taxon-name-part></tp:taxon-name>. <tp:taxon-name><tp:taxon-name-part taxon-name-part-type="kingdom">Fungi</tp:taxon-name-part></tp:taxon-name> Imperfecti with Pycnidia, Acervuli and Stromata. Commonwealth Mycological Institute, UK.</mixed-citation></ref><ref id="B50"><mixed-citation xmlns:xlink="http://www.w3.org/1999/xlink" xlink:type="simple"><person-group><name name-style="western"><surname>Nag Raj</surname><given-names>TR</given-names></name></person-group> (<year>1993</year>) Coelomycetous Anamorphs with Appendage-Bearing Conidia. Mycologue Publications, Canada.</mixed-citation></ref><ref id="B39"><mixed-citation xmlns:xlink="http://www.w3.org/1999/xlink" xlink:type="simple"><person-group><name name-style="western"><surname>Lee</surname><given-names>S</given-names></name><name name-style="western"><surname>Crous</surname><given-names>PW</given-names></name><name name-style="western"><surname>Wingfield</surname><given-names>MJ</given-names></name></person-group> (<year>2006</year>) <article-title>Pestalotioid fungi from <tp:taxon-name><tp:taxon-name-part taxon-name-part-type="family">Restionaceae</tp:taxon-name-part></tp:taxon-name> in the Cape Floral Kingdom.</article-title><source>Studies in Mycology</source><volume>55</volume>: <fpage>175</fpage>–<lpage>187</lpage>. <ext-link xlink:href="10.3114/sim.55.1.175" ext-link-type="doi" xlink:type="simple">https://doi.org/10.3114/sim.55.1.175</ext-link></mixed-citation></ref><ref id="B2"><mixed-citation xmlns:xlink="http://www.w3.org/1999/xlink" xlink:type="simple"><person-group><name name-style="western"><surname>Allegrucci</surname><given-names>N</given-names></name><name name-style="western"><surname>Elíades</surname><given-names>L</given-names></name><name name-style="western"><surname>Cabello</surname><given-names>M</given-names></name><name name-style="western"><surname>Arambarri</surname><given-names>A</given-names></name></person-group> (<year>2011</year>) <article-title>New species Koorchaloma and <tp:taxon-name><tp:taxon-name-part taxon-name-part-type="genus">Ciliochorella</tp:taxon-name-part></tp:taxon-name> from xeric forests in Argentina.</article-title><source>Mycotaxon</source><volume>115</volume>(<issue>1</issue>): <fpage>175</fpage>–<lpage>181</lpage>. <ext-link xlink:href="10.5248/115.175" ext-link-type="doi" xlink:type="simple">https://doi.org/10.5248/115.175</ext-link></mixed-citation></ref><ref id="B77"><mixed-citation xmlns:xlink="http://www.w3.org/1999/xlink" xlink:type="simple"><person-group><name name-style="western"><surname>Tangthirasunun</surname><given-names>N</given-names></name><name name-style="western"><surname>Silar</surname><given-names>P</given-names></name><name name-style="western"><surname>Bhat</surname><given-names>DJ</given-names></name><name name-style="western"><surname>Maharachchikumbura</surname><given-names>SSN</given-names></name><name name-style="western"><surname>Wijayawardene</surname><given-names>NN</given-names></name><name name-style="western"><surname>Bahkali</surname><given-names>AH</given-names></name><name name-style="western"><surname>Hyde</surname><given-names>KD</given-names></name></person-group> (<year>2015</year>) <article-title>Morphology and phylogeny of two appendaged genera of coelomycetes: <italic><tp:taxon-name><tp:taxon-name-part taxon-name-part-type="genus">Ciliochorella</tp:taxon-name-part></tp:taxon-name></italic> and <italic><tp:taxon-name><tp:taxon-name-part taxon-name-part-type="genus">Discosia</tp:taxon-name-part></tp:taxon-name></italic>.</article-title><source>Sydowia</source><volume>67</volume>: <fpage>217</fpage>–<lpage>226</lpage>. <ext-link xlink:href="10.12905/0380.sydowia67-2015-0217" ext-link-type="doi" xlink:type="simple">https://doi.org/10.12905/0380.sydowia67-2015-0217</ext-link></mixed-citation></ref><ref id="B27"><mixed-citation xmlns:xlink="http://www.w3.org/1999/xlink" xlink:type="simple"><person-group><name name-style="western"><surname>Hyde</surname><given-names>KD</given-names></name><name name-style="western"><surname>Hongsanan</surname><given-names>S</given-names></name><name name-style="western"><surname>Jeewon</surname><given-names>R</given-names></name><name name-style="western"><surname>Jeewon</surname><given-names>R</given-names></name><name name-style="western"><surname>Bhat</surname><given-names>DJ</given-names></name><name name-style="western"><surname>McKenzie</surname><given-names>EHC</given-names></name><name name-style="western"><surname>Jones</surname><given-names>EBG</given-names></name><name name-style="western"><surname>Phookamsak</surname><given-names>R</given-names></name><name name-style="western"><surname>Ariyawansa</surname><given-names>HA</given-names></name><name name-style="western"><surname>Boonmee</surname><given-names>S</given-names></name><name name-style="western"><surname>Zhao</surname><given-names>Q</given-names></name><name name-style="western"><surname>Abdel-Aziz</surname><given-names>FA</given-names></name><name name-style="western"><surname>Abdel-Wahab</surname><given-names>MA</given-names></name><name name-style="western"><surname>Banmai</surname><given-names>S</given-names></name><name name-style="western"><surname>Chomnunti</surname><given-names>P</given-names></name><name name-style="western"><surname>Cui</surname><given-names>BK</given-names></name><name name-style="western"><surname>Daranagama</surname><given-names>DA</given-names></name><name name-style="western"><surname>Das</surname><given-names>K</given-names></name><name name-style="western"><surname>Dayarathne</surname><given-names>MC</given-names></name><name name-style="western"><surname>de Silva</surname><given-names>NI</given-names></name><name name-style="western"><surname>Dissanayake</surname><given-names>AJ</given-names></name><name name-style="western"><surname>Doilom</surname><given-names>M</given-names></name><name name-style="western"><surname>Ekanayaka</surname><given-names>AH</given-names></name><name name-style="western"><surname>Gibertoni</surname><given-names>TB</given-names></name><name name-style="western"><surname>Góes-Neto</surname><given-names>A</given-names></name><name name-style="western"><surname>Huang</surname><given-names>SK</given-names></name><name name-style="western"><surname>Jayasiri</surname><given-names>SC</given-names></name><name name-style="western"><surname>Jayawardena</surname><given-names>RS</given-names></name><name name-style="western"><surname>Konta</surname><given-names>S</given-names></name><name name-style="western"><surname>Lee</surname><given-names>HB</given-names></name><name name-style="western"><surname>Li</surname><given-names>WJ</given-names></name><name name-style="western"><surname>Lin</surname><given-names>CG</given-names></name><name name-style="western"><surname>Liu</surname><given-names>LK</given-names></name><name name-style="western"><surname>Lu</surname><given-names>YZ</given-names></name><name name-style="western"><surname>Luo</surname><given-names>ZL</given-names></name><name name-style="western"><surname>Manawasinghe</surname><given-names>IS</given-names></name><name name-style="western"><surname>Manimohan</surname><given-names>P</given-names></name><name name-style="western"><surname>Mapook</surname><given-names>A</given-names></name><name name-style="western"><surname>Niskanen</surname><given-names>T</given-names></name><name name-style="western"><surname>Norphanphoun</surname><given-names>C</given-names></name><name name-style="western"><surname>Papizadeh</surname><given-names>M</given-names></name><name name-style="western"><surname>Perera</surname><given-names>RH</given-names></name><name name-style="western"><surname>Phukhamsakda</surname><given-names>C</given-names></name><name name-style="western"><surname>Richter</surname><given-names>C</given-names></name><name name-style="western"><surname>de Santiago</surname><given-names>ALCM</given-names></name><name name-style="western"><surname>Drechsler-Santos</surname><given-names>ER</given-names></name><name name-style="western"><surname>Senanayake</surname><given-names>IC</given-names></name><name name-style="western"><surname>Tanaka</surname><given-names>K</given-names></name><name name-style="western"><surname>Tennakoon</surname><given-names>TMDS</given-names></name><name name-style="western"><surname>Thambugala</surname><given-names>KM</given-names></name><name name-style="western"><surname>Tian</surname><given-names>Q</given-names></name><name name-style="western"><surname>Tibpromma</surname><given-names>S</given-names></name><name name-style="western"><surname>Thongbai</surname><given-names>B</given-names></name><name name-style="western"><surname>Vizzini</surname><given-names>A</given-names></name><name name-style="western"><surname>Wanasinghe</surname><given-names>DN</given-names></name><name name-style="western"><surname>Wijayawardene</surname><given-names>NN</given-names></name><name name-style="western"><surname>Wu</surname><given-names>HX</given-names></name><name name-style="western"><surname>Yang</surname><given-names>J</given-names></name><name name-style="western"><surname>Zeng</surname><given-names>XY</given-names></name><name name-style="western"><surname>Zhang</surname><given-names>H</given-names></name><name name-style="western"><surname>Zhang</surname><given-names>JF</given-names></name><name name-style="western"><surname>Bulgakov</surname><given-names>TS</given-names></name><name name-style="western"><surname>Camporesi</surname><given-names>E</given-names></name><name name-style="western"><surname>Bahkali</surname><given-names>AH</given-names></name><name name-style="western"><surname>Amoozegar</surname><given-names>MA</given-names></name><name name-style="western"><surname>Araujo-Neta</surname><given-names>LS</given-names></name><name name-style="western"><surname>Ammirati</surname><given-names>JF</given-names></name><name name-style="western"><surname>Baghela</surname><given-names>A</given-names></name><name name-style="western"><surname>Bhatt</surname><given-names>RP</given-names></name><name name-style="western"><surname>Bojantchev</surname><given-names>D</given-names></name><name name-style="western"><surname>Buyck</surname><given-names>B</given-names></name><name name-style="western"><surname>da Silva</surname><given-names>GA</given-names></name><name name-style="western"><surname>de Lima</surname><given-names>CLF</given-names></name><name name-style="western"><surname>de Oliveira</surname><given-names>RJV</given-names></name><name name-style="western"><surname>de Souza</surname><given-names>CAF</given-names></name><name name-style="western"><surname>Dai</surname><given-names>YC</given-names></name><name name-style="western"><surname>Dima</surname><given-names>B</given-names></name><name name-style="western"><surname>Duong</surname><given-names>TT</given-names></name><name name-style="western"><surname>Ercole</surname><given-names>E</given-names></name><name name-style="western"><surname>Mafalda-Freire</surname><given-names>F</given-names></name><name name-style="western"><surname>Ghosh</surname><given-names>A</given-names></name><name name-style="western"><surname>Hashimoto</surname><given-names>A</given-names></name><name name-style="western"><surname>Kamolhan</surname><given-names>S</given-names></name><name name-style="western"><surname>Kang</surname><given-names>JC</given-names></name><name name-style="western"><surname>Karunarathna</surname><given-names>SC</given-names></name><name name-style="western"><surname>Kirk</surname><given-names>PM</given-names></name><name name-style="western"><surname>Kytövuori</surname><given-names>I</given-names></name><name name-style="western"><surname>Lantieri</surname><given-names>A</given-names></name><name name-style="western"><surname>Liimatainen</surname><given-names>K</given-names></name><name name-style="western"><surname>Liu</surname><given-names>ZY</given-names></name><name name-style="western"><surname>Liu</surname><given-names>XZ</given-names></name><name name-style="western"><surname>Lücking</surname><given-names>R</given-names></name><name name-style="western"><surname>Medardi</surname><given-names>G</given-names></name><name name-style="western"><surname>Mortimer</surname><given-names>PE</given-names></name><name name-style="western"><surname>Nguyen</surname><given-names>TTT</given-names></name><name name-style="western"><surname>Promputtha</surname><given-names>I</given-names></name><name name-style="western"><surname>Anil Raj</surname><given-names>KN</given-names></name><name name-style="western"><surname>Reck</surname><given-names>MA</given-names></name><name name-style="western"><surname>Lumyong</surname><given-names>S</given-names></name><name name-style="western"><surname>Shahzadeh-Fazeli</surname><given-names>SA</given-names></name><name name-style="western"><surname>Stadler</surname><given-names>M</given-names></name><name name-style="western"><surname>Soudi</surname><given-names>MR</given-names></name><name name-style="western"><surname>Su</surname><given-names>HY</given-names></name><name name-style="western"><surname>Takahashi</surname><given-names>T</given-names></name><name name-style="western"><surname>Tangthirasunun</surname><given-names>N</given-names></name><name name-style="western"><surname>Uniyal</surname><given-names>P</given-names></name><name name-style="western"><surname>Wang</surname><given-names>Y</given-names></name><name name-style="western"><surname>Wen</surname><given-names>YC</given-names></name><name name-style="western"><surname>Xu</surname><given-names>JC</given-names></name><name name-style="western"><surname>Zhang</surname><given-names>ZK</given-names></name><name name-style="western"><surname>Zhao</surname><given-names>YC</given-names></name><name name-style="western"><surname>Zhou</surname><given-names>JL</given-names></name><name name-style="western"><surname>Zhu</surname><given-names>L</given-names></name></person-group> (<year>2016</year>) <article-title>Fungal diversity notes 367–490: Taxonomic and phylogenetic contributions to fungal taxa.</article-title><source>Fungal Diversity</source><volume>80</volume>: <fpage>1</fpage>–<lpage>270</lpage>. <ext-link xlink:href="10.1007/s13225-016-0373-x" ext-link-type="doi" xlink:type="simple">https://doi.org/10.1007/s13225-016-0373-x</ext-link></mixed-citation></ref><ref id="B87"><mixed-citation xmlns:xlink="http://www.w3.org/1999/xlink" xlink:type="simple"><person-group><name name-style="western"><surname>Wijayawardene</surname><given-names>N</given-names></name><name name-style="western"><surname>Goonasekara</surname><given-names>ID</given-names></name><name name-style="western"><surname>Erio</surname><given-names>C</given-names></name><name name-style="western"><surname>Wang</surname><given-names>Y</given-names></name><name name-style="western"><surname>An</surname><given-names>YL</given-names></name></person-group> (<year>2016</year>) <article-title>Two new seimatosporium species from Italy.</article-title><source>Mycosphere: Journal of Fungal Biology</source><volume>7</volume>(<issue>2</issue>): <fpage>204</fpage>–<lpage>213</lpage>. <ext-link xlink:href="10.5943/mycosphere/7/2/9" ext-link-type="doi" xlink:type="simple">https://doi.org/10.5943/mycosphere/7/2/9</ext-link></mixed-citation></ref><ref id="B45"><mixed-citation xmlns:xlink="http://www.w3.org/1999/xlink" xlink:type="simple"><person-group><name name-style="western"><surname>Liu</surname><given-names>F</given-names></name><name name-style="western"><surname>Bonthond</surname><given-names>G</given-names></name><name name-style="western"><surname>Groenewald</surname><given-names>JZ</given-names></name><name name-style="western"><surname>Cai</surname><given-names>L</given-names></name><name name-style="western"><surname>Crous</surname><given-names>PW</given-names></name></person-group> (<year>2019a</year>) <article-title><tp:taxon-name><tp:taxon-name-part taxon-name-part-type="family">Sporocadaceae</tp:taxon-name-part></tp:taxon-name>, a family of coelom-ycetous fungi with appendage-bearing conidia.</article-title><source>Studies in Mycology</source><volume>92</volume>(<issue>1</issue>): <fpage>287</fpage>–<lpage>415</lpage>. <ext-link xlink:href="10.1016/j.simyco.2018.11.001" ext-link-type="doi" xlink:type="simple">https://doi.org/10.1016/j.simyco.2018.11.001</ext-link></mixed-citation></ref><ref id="B74"><mixed-citation xmlns:xlink="http://www.w3.org/1999/xlink" xlink:type="simple"><person-group><name name-style="western"><surname>Sydow</surname><given-names>H</given-names></name><name name-style="western"><surname>Mitter</surname><given-names>JH</given-names></name></person-group> (<year>1935</year>) <article-title><tp:taxon-name><tp:taxon-name-part taxon-name-part-type="kingdom">Fungi</tp:taxon-name-part></tp:taxon-name> Indici II.</article-title><source>Annales mycologici</source><volume>33</volume>: <fpage>46</fpage>–<lpage>71</lpage>.</mixed-citation></ref><ref id="B20"><mixed-citation xmlns:xlink="http://www.w3.org/1999/xlink" xlink:type="simple"><person-group><name name-style="western"><surname>Endo</surname><given-names>M</given-names></name><name name-style="western"><surname>Hatakeyama</surname><given-names>S</given-names></name><name name-style="western"><surname>Harada</surname><given-names>Y</given-names></name><name name-style="western"><surname>Tanaka</surname><given-names>K</given-names></name></person-group> (<year>2008</year>) <article-title>Description of a coelomycete <italic><tp:taxon-name><tp:taxon-name-part taxon-name-part-type="genus">Ciliochorella</tp:taxon-name-part><tp:taxon-name-part taxon-name-part-type="species">castaneae</tp:taxon-name-part></tp:taxon-name></italic> newly found in Japan, and notes on the distribution and phylogeny.</article-title><source>Nippon Kingakkai Kaiho</source><volume>49</volume>: <fpage>115</fpage>–<lpage>120</lpage>.</mixed-citation></ref><ref id="B62"><mixed-citation xmlns:xlink="http://www.w3.org/1999/xlink" xlink:type="simple"><person-group><name name-style="western"><surname>Samaradiwakara</surname><given-names>NP</given-names></name><name name-style="western"><surname>de Farias</surname><given-names>ARG</given-names></name><name name-style="western"><surname>Tennakoon</surname><given-names>DS</given-names></name><name name-style="western"><surname>Aluthmuhandiram</surname><given-names>JVS</given-names></name><name name-style="western"><surname>Bhunjun</surname><given-names>CS</given-names></name><name name-style="western"><surname>Chethana</surname><given-names>KWT</given-names></name><name name-style="western"><surname>Kumla</surname><given-names>J</given-names></name><name name-style="western"><surname>Lumyong</surname><given-names>S</given-names></name></person-group> (<year>2023</year>) Appendage-bearing <tp:taxon-name><tp:taxon-name-part taxon-name-part-type="class">Sordariomycetes</tp:taxon-name-part></tp:taxon-name> from <italic><tp:taxon-name><tp:taxon-name-part taxon-name-part-type="genus">Dipterocarpus</tp:taxon-name-part><tp:taxon-name-part taxon-name-part-type="species">alatus</tp:taxon-name-part></tp:taxon-name></italic> Leaf Litter in Thailand. Journal of <tp:taxon-name><tp:taxon-name-part taxon-name-part-type="kingdom">Fungi</tp:taxon-name-part></tp:taxon-name> 9(6): e625. <ext-link xlink:href="10.3390/jof9060625" ext-link-type="doi" xlink:type="simple">https://doi.org/10.3390/jof9060625</ext-link></mixed-citation></ref></ref-list></tp:taxon-treatment>
