# Supplementary material for: ﻿Taxonomy and evolution history of two new litter-decomposing Ciliochorella (Amphisphaeriales, Sporocadaceae)
Source: MycoKeys. 2023 Nov 13;100:95–121. doi: 10.3897/mycokeys.100.108863 (PMC10660159; doi:10.3897/mycokeys.100.108863)
Supplement: XML Treatment for Ciliochorella chinensis [file mycokeys.100.108863-treatment2.xml]

<!DOCTYPE tp:taxon-treatment
  PUBLIC "-//TaxonX//DTD Taxonomic Treatment Publishing DTD v0 20100105//EN" "tax-treatment-NSO.dtd">
<tp:taxon-treatment xmlns:tp="http://www.plazi.org/taxpub"><tp:treatment-meta><kwd-group><label>Taxon classification</label><kwd>
                <named-content content-type="kingdom">Fungi</named-content>
              </kwd><kwd>
                <named-content content-type="order">Amphisphaeriales</named-content>
              </kwd><kwd>
                <named-content content-type="family">Sporocadaceae</named-content>
              </kwd></kwd-group><mixed-citation publication-type="journal"><person-group><name><surname>Song</surname><given-names>Jia-Yu</given-names></name><name><surname>Wu</surname><given-names>Hai-Xia</given-names></name><name><surname>Li</surname><given-names>Jin-Chen</given-names></name><name><surname>Ding</surname><given-names>Wei-Feng</given-names></name><name><surname>Gong</surname><given-names>Cui-Ling</given-names></name><name><surname>Zeng</surname><given-names>Xiang-Yu</given-names></name><name><surname>Wijayawardene</surname><given-names>Nalin N.</given-names></name><name><surname>Yang</surname><given-names>Da-Xin</given-names></name></person-group><article-title>﻿Taxonomy and evolution history of two new litter-decomposing <italic><tp:taxon-name><tp:taxon-name-part taxon-name-part-type="genus" reg="Ciliochorella">Ciliochorella</tp:taxon-name-part></tp:taxon-name></italic> (<tp:taxon-name><tp:taxon-name-part taxon-name-part-type="order">Amphisphaeriales</tp:taxon-name-part></tp:taxon-name>, <tp:taxon-name><tp:taxon-name-part taxon-name-part-type="family">Sporocadaceae</tp:taxon-name-part></tp:taxon-name>)</article-title><source>MycoKeys</source><day>13</day><month>11</month><year>2023</year><volume>100</volume><fpage>95</fpage><lpage>121</lpage><pub-id pub-id-type="doi">10.3897/mycokeys.100.108863</pub-id></mixed-citation></tp:treatment-meta><tp:nomenclature><label>﻿</label><tp:taxon-name>
              <object-id xmlns:xlink="http://www.w3.org/1999/xlink" content-type="arpha" xlink:type="simple">0E4DA6CA-01DA-5960-A8D9-7C916C24A152</object-id>
              <tp:taxon-name-part taxon-name-part-type="genus" reg="Ciliochorella">Ciliochorella</tp:taxon-name-part>
              <tp:taxon-name-part taxon-name-part-type="species" reg="chinensis">chinensis</tp:taxon-name-part>
              <object-id xmlns:xlink="http://www.w3.org/1999/xlink" xlink:type="simple">Fungal Names: FN 571291</object-id>
            </tp:taxon-name><tp:taxon-authority>H.X. Wu &amp; J.C. Li</tp:taxon-authority><tp:taxon-status xmlns:xlink="http://www.w3.org/1999/xlink" xlink:type="simple">sp. nov.</tp:taxon-status></tp:nomenclature><tp:treatment-sec sec-type="etymology" id="SECID0ECBDI"><title>Etymology.</title><p>The species epithet reflects China where the species of <italic><tp:taxon-name><tp:taxon-name-part taxon-name-part-type="genus" reg="Ciliochorella">Ciliochorella</tp:taxon-name-part></tp:taxon-name></italic> was first collected country.</p></tp:treatment-sec><tp:treatment-sec sec-type="Holotype" id="SECID0EPBDI"><title>Holotype.</title><p>IFRD9468.</p></tp:treatment-sec><tp:treatment-sec sec-type="description" id="SECID0EUBDI"><title>Description.</title><p>Saprobic on leaf litter. <bold><italic>Asexual morph</italic></bold>: Coelomycetous. <bold><italic>Conidiomata</italic></bold> 894–1314 μm diameter (x¯ = 1055 μm, n = 14), unilocular, semi-immersed, circular areas, dark brown, mostly aggregated, sometimes solitary, forming a papilla in the center (Fig. <xref ref-type="fig" rid="F4">4a–c</xref>). <bold><italic>Conidiomata wall</italic></bold> comprises a few to several layers of cells of <italic>textura angularis</italic>, with the innermost layer thin, transparent, and precisely arranged, the outer layer dark brown to black (Fig. <xref ref-type="fig" rid="F4">4d</xref>). <bold><italic>Conidiophores</italic></bold> appear to be reduced to conidiogenous cells. <bold><italic>Conidiogenous cells</italic></bold> are enteroblastic phialidic, formed from the innermost layer of the wall, hyaline to pale brown, and smooth (Fig. <xref ref-type="fig" rid="F4">4e</xref>). <bold><italic>Conidia</italic></bold> 14–18 × 3–4 μm (x¯ = 15.7 × 3.6 μm, n = 12), excluding apical and basal appendages, mean conidium length/width ratio = 4.4:1, navicular to subcylindrical, slightly curved, 1-septate, wide middle two cells with apical cell transformed into two forked filiform cellular appendages, 9–16 μm (x¯ = 12.5 μm, n = 20), the narrow basal cell with basal appendage, 4–7 μm (x¯ = 5.4 μm, n = 11), colorless to light brown, with guttules on the conidia surface (Fig. <xref ref-type="fig" rid="F4">4f–i</xref>). <bold><italic>Sexual morph</italic></bold>: Unknown.</p><fig id="F4" position="float" orientation="portrait"><object-id xmlns:xlink="http://www.w3.org/1999/xlink" content-type="doi" xlink:type="simple">10.3897/mycokeys.100.108863.figure4</object-id><object-id xmlns:xlink="http://www.w3.org/1999/xlink" content-type="arpha" xlink:type="simple">300786E3-E1F2-575A-90A0-D2D1AF9FD77A</object-id><label>Figure 4.</label><caption><p><italic><tp:taxon-name><tp:taxon-name-part taxon-name-part-type="genus" reg="Ciliochorella">Ciliochorella</tp:taxon-name-part><tp:taxon-name-part taxon-name-part-type="species" reg="chinensis">chinensis</tp:taxon-name-part></tp:taxon-name></italic> (IFRD9468, holotype; IFRDCC3202, ex-type strain) <bold>a, b</bold> the specimen <bold>c</bold> surface of fruiting bodies <bold>d</bold> longitudinal section of the conidioma <bold>e</bold> peridium <bold>f–h</bold> mature conidia <bold>i</bold> mature conidia in cotton blue <bold>j, k</bold> colonies on <abbrev xmlns:xlink="http://www.w3.org/1999/xlink" xlink:title="potato dextrose agar" id="ABBRID0ECEDI" xlink:type="simple">PDA</abbrev> (k from below) <bold>l, m</bold> colonies on <abbrev xmlns:xlink="http://www.w3.org/1999/xlink" xlink:title="potato dextrose agar" id="ABBRID0EIEDI" xlink:type="simple">PDA</abbrev> (m from below) <bold>n</bold> fruiting bodies on <abbrev xmlns:xlink="http://www.w3.org/1999/xlink" xlink:title="potato dextrose agar" id="ABBRID0EOEDI" xlink:type="simple">PDA</abbrev><bold>o</bold> fruiting bodies in <abbrev xmlns:xlink="http://www.w3.org/1999/xlink" xlink:title="potato dextrose agar" id="ABBRID0EUEDI" xlink:type="simple">PDA</abbrev><bold>p</bold> peridium <bold>q–t</bold> mature conidia. Scale bars: 400 µm (<bold>c, n, o</bold>); 200 µm (<bold>d</bold>); 40 µm (<bold>p</bold>); 20µm (<bold>e</bold>); 10 µm (<bold>f–i, q–t</bold>).</p></caption><graphic xmlns:xlink="http://www.w3.org/1999/xlink" xlink:href="mycokeys-100-095-g004.jpg" position="float" orientation="portrait" xlink:type="simple" id="oo_935426.jpg"><uri content-type="original_file" xlink:type="simple">https://binary.pensoft.net/fig/935426</uri></graphic></fig></tp:treatment-sec><tp:treatment-sec sec-type="description" id="SECID0ELFDI"><title>Culture characteristics.</title><p>Colonies on <abbrev xmlns:xlink="http://www.w3.org/1999/xlink" xlink:title="potato dextrose agar" id="ABBRID0ERFDI" xlink:type="simple">PDA</abbrev>, reaching 4.4 cm (n = 3) diam after 7 days at 26 °C, producing dense mycelium, irregular circular, margin rough, white (Fig. <xref ref-type="fig" rid="F4">4j, k</xref>). Conidia germinated and grew deep into the medium. There was a clear boundary between the center and the most marginal part. The culture grew fruiting bodies after about four months on <abbrev xmlns:xlink="http://www.w3.org/1999/xlink" xlink:title="potato dextrose agar" id="ABBRID0EZFDI" xlink:type="simple">PDA</abbrev> medium at 26 °C (Fig. <xref ref-type="fig" rid="F4">4l, m</xref>). The morphology of conidiophores and conidia in the semi-immersed or fully embedded medium was consistent with that found under natural conditions (Fig. <xref ref-type="fig" rid="F4">4n–t</xref>).</p></tp:treatment-sec><tp:treatment-sec sec-type="material" id="SECID0EFGDI"><title>Material examined.</title><p>China. Yunnan Province, Yuanjiang County, Yuanjiang National Nature Reserve (Xiaohedi), on dead leaves of an unidentified plant, <named-content xmlns:xlink="http://www.w3.org/1999/xlink" content-type="dwc:verbatimCoordinates" xlink:type="simple"><named-content content-type="geo-json" specific-use="{&#34;type&#34;:&#34;Point&#34;,&#34;coordinates&#34;:[102.350278,23.475833]}" id="NCID0EOGDI" xlink:type="simple">23°28'33"N, 102°21'1"E</named-content></named-content>, elevation 423 m, June 2021, Hai-Xia Wu, Jin-Chen Li, and Xin-Hao Li (IFRD9468, <bold>holotype</bold>; IFRDCC3202, <bold>ex-type</bold>).</p></tp:treatment-sec><tp:treatment-sec sec-type="notes" id="SECID0EXGDI"><title>Notes.</title><p>The phylogenetic tree shows that <italic><tp:taxon-name><tp:taxon-name-part taxon-name-part-type="genus" reg="Ciliochorella">Ciliochorella</tp:taxon-name-part><tp:taxon-name-part taxon-name-part-type="species" reg="chinensis">chinensis</tp:taxon-name-part></tp:taxon-name></italic> has a close relationship with <italic><tp:taxon-name><tp:taxon-name-part taxon-name-part-type="genus" reg="Ciliochorella">C.</tp:taxon-name-part><tp:taxon-name-part taxon-name-part-type="species" reg="castaneae">castaneae</tp:taxon-name-part></tp:taxon-name></italic> (HHUF 28800) (Fig. <xref ref-type="fig" rid="F1">1</xref>). A BLAST search conducted within GenBank, the match for <abbrev xmlns:xlink="http://www.w3.org/1999/xlink" xlink:title="28S large subunit" id="ABBRID0EXHDI" xlink:type="simple">LSU</abbrev> showed a 98.72% similarity to <italic><tp:taxon-name><tp:taxon-name-part taxon-name-part-type="genus" reg="Ciliochorella">C.</tp:taxon-name-part><tp:taxon-name-part taxon-name-part-type="species" reg="castaneae">castaneae</tp:taxon-name-part></tp:taxon-name></italic> (HHUF 28800, this species only has <abbrev xmlns:xlink="http://www.w3.org/1999/xlink" xlink:title="28S large subunit" id="ABBRID0EGIDI" xlink:type="simple">LSU</abbrev>) across a query coverage of 95%. At present, the phylogenetic relationship in this genus is not comprehensive enough, so the classification depends greatly on their morphology. Morphologically, the conidiomata of <italic><tp:taxon-name><tp:taxon-name-part taxon-name-part-type="genus" reg="Ciliochorella">C.</tp:taxon-name-part><tp:taxon-name-part taxon-name-part-type="species" reg="chinensis">chinensis</tp:taxon-name-part></tp:taxon-name></italic> have a papillary, which the conidiomata of <italic><tp:taxon-name><tp:taxon-name-part taxon-name-part-type="genus" reg="Ciliochorella">C.</tp:taxon-name-part><tp:taxon-name-part taxon-name-part-type="species" reg="phanericola">phanericola</tp:taxon-name-part></tp:taxon-name></italic> lack. The conidiomata of both species display different sizes (Table <xref ref-type="table" rid="T2">2</xref>).</p></tp:treatment-sec><tp:treatment-sec><!--Section generated to contain objects referenced in tp:taxon-treatment.--><fig id="F1" position="float" orientation="portrait"><object-id xmlns:xlink="http://www.w3.org/1999/xlink" content-type="doi" xlink:type="simple">10.3897/mycokeys.100.108863.figure1</object-id><object-id xmlns:xlink="http://www.w3.org/1999/xlink" content-type="arpha" xlink:type="simple">BB2FEFBF-E1B7-5666-A872-57AF6C5118AD</object-id><label>Figure 1.</label><caption><p>Phylogenetic tree of maximum likelihood analyses showing the relationships of <italic><tp:taxon-name><tp:taxon-name-part taxon-name-part-type="genus" reg="Ciliochorella">Ciliochorella</tp:taxon-name-part></tp:taxon-name></italic> species based on combined <abbrev xmlns:xlink="http://www.w3.org/1999/xlink" xlink:title="28S large subunit" id="ABBRID0EV2BI" xlink:type="simple">LSU</abbrev>, <abbrev xmlns:xlink="http://www.w3.org/1999/xlink" xlink:title="internal transcribed spacer" id="ABBRID0EZ2BI" xlink:type="simple">ITS</abbrev> and <italic><abbrev xmlns:xlink="http://www.w3.org/1999/xlink" xlink:title="β-tubulin" id="ABBRID0E52BI" xlink:type="simple">tub2</abbrev></italic> data set analysis. Bootstrap values of maximum likelihood values greater than 50% are shown on the left, while values for Bayesian posterior probabilities greater than 0.5 are shown on the right. <italic><tp:taxon-name><tp:taxon-name-part taxon-name-part-type="genus" reg="Discostroma">Discostroma</tp:taxon-name-part></tp:taxon-name></italic> is the sexual morph of <italic><tp:taxon-name><tp:taxon-name-part taxon-name-part-type="genus" reg="Seimatosporium">Seimatosporium</tp:taxon-name-part></tp:taxon-name></italic>. New species are shown in bold and red, followed by their strain number.</p></caption><graphic xmlns:xlink="http://www.w3.org/1999/xlink" xlink:href="mycokeys-100-095-g001.jpg" position="float" orientation="portrait" xlink:type="simple" id="oo_935423.jpg"><uri content-type="original_file" xlink:type="simple">https://binary.pensoft.net/fig/935423</uri></graphic></fig><table-wrap id="T2" position="float" orientation="portrait"><label>Table 2.</label><caption><p>The comparison of micro-morphological characteristics of <italic><tp:taxon-name><tp:taxon-name-part taxon-name-part-type="genus" reg="Ciliochorella">Ciliochorella</tp:taxon-name-part></tp:taxon-name></italic>.</p></caption><table id="TID0EXJFK" rules="all"><tbody><tr><th rowspan="1" colspan="1">Species</th><th rowspan="1" colspan="1">Host-Substratum</th><th rowspan="1" colspan="1">Conidiomata diam (μm)</th><th rowspan="1" colspan="1">Conidiomata with a papillary</th><th rowspan="1" colspan="1">Conidia (μm)</th><th rowspan="1" colspan="1">Mean conidium length/width ratio</th><th rowspan="1" colspan="1">Basal appendages number</th><th rowspan="1" colspan="1">Reference</th></tr><tr><td rowspan="1" colspan="1">
                      <italic>
                        <tp:taxon-name><tp:taxon-name-part taxon-name-part-type="genus" reg="Ciliochorella">Ciliochorella</tp:taxon-name-part><tp:taxon-name-part taxon-name-part-type="species" reg="buxifoliae">buxifoliae</tp:taxon-name-part></tp:taxon-name>
                      </italic>
                    </td><td rowspan="1" colspan="1">
                      <italic>
                        <tp:taxon-name><tp:taxon-name-part taxon-name-part-type="genus" reg="Scutia">Scutia</tp:taxon-name-part><tp:taxon-name-part taxon-name-part-type="species" reg="buxifolia">buxifolia</tp:taxon-name-part></tp:taxon-name>
                      </italic>
                    </td><td rowspan="1" colspan="1">300–500</td><td rowspan="1" colspan="1">–</td><td rowspan="1" colspan="1">19–21×2.5–2.7</td><td rowspan="1" colspan="1">7:1</td><td rowspan="1" colspan="1">1</td><td rowspan="1" colspan="1">
                      <xref ref-type="bibr" rid="B2">Allegrucci et al. 2011</xref>
                    </td></tr><tr><td rowspan="1" colspan="1">
                      <italic>
                        <tp:taxon-name><tp:taxon-name-part taxon-name-part-type="genus" reg="Ciliochorella">C.</tp:taxon-name-part><tp:taxon-name-part taxon-name-part-type="species" reg="castaneae">castaneae</tp:taxon-name-part></tp:taxon-name>
                      </italic>
                    </td><td rowspan="1" colspan="1">
                      <italic>
                        <tp:taxon-name><tp:taxon-name-part taxon-name-part-type="genus" reg="Castanea">Castanea</tp:taxon-name-part><tp:taxon-name-part taxon-name-part-type="species" reg="europaea">europaea</tp:taxon-name-part></tp:taxon-name>
                      </italic>
                    </td><td rowspan="1" colspan="1">450–650</td><td rowspan="1" colspan="1">Yes</td><td rowspan="1" colspan="1">13–19×2.5–3.2 (Ave.16.0×3.0)</td><td rowspan="1" colspan="1">11.1:1</td><td rowspan="1" colspan="1">1</td><td rowspan="1" colspan="1"><xref ref-type="bibr" rid="B50">Nag Raj 1993</xref>; <xref ref-type="bibr" rid="B20">Endo et al. 2008</xref></td></tr><tr><td rowspan="1" colspan="1">
                      <italic>
                        <tp:taxon-name><tp:taxon-name-part taxon-name-part-type="genus" reg="Ciliochorella">C.</tp:taxon-name-part><tp:taxon-name-part taxon-name-part-type="species" reg="chinensis">chinensis</tp:taxon-name-part></tp:taxon-name>
                      </italic>
                    </td><td rowspan="1" colspan="1">Unidentified leaf litter</td><td rowspan="1" colspan="1">894–1314</td><td rowspan="1" colspan="1">Yes</td><td rowspan="1" colspan="1">13.9–17.9×3.3–4.1 (Ave.15.7×3.6)</td><td rowspan="1" colspan="1">4.4:1</td><td rowspan="1" colspan="1">1</td><td rowspan="1" colspan="1">In this study</td></tr><tr><td rowspan="1" colspan="1">
                      <italic>
                        <tp:taxon-name><tp:taxon-name-part taxon-name-part-type="genus" reg="Ciliochorella">C.</tp:taxon-name-part><tp:taxon-name-part taxon-name-part-type="species" reg="dipterocarpi">dipterocarpi</tp:taxon-name-part></tp:taxon-name>
                      </italic>
                    </td><td rowspan="1" colspan="1">
                      <italic>
                        <tp:taxon-name><tp:taxon-name-part taxon-name-part-type="genus" reg="Dipterocarpaceae">Dipterocarpaceae</tp:taxon-name-part><tp:taxon-name-part taxon-name-part-type="species" reg="alatus">alatus</tp:taxon-name-part></tp:taxon-name>
                      </italic>
                    </td><td rowspan="1" colspan="1">650–800</td><td rowspan="1" colspan="1">No</td><td rowspan="1" colspan="1">9–18×1–3 (Ave.14×2)</td><td rowspan="1" colspan="1">7:1</td><td rowspan="1" colspan="1">1</td><td rowspan="1" colspan="1">
                      Nethmini et al. 2023</td></tr><tr><td rowspan="1" colspan="1">
                      <italic>
                        <tp:taxon-name><tp:taxon-name-part taxon-name-part-type="genus" reg="Ciliochorella">C.</tp:taxon-name-part><tp:taxon-name-part taxon-name-part-type="species" reg="mangiferae">mangiferae</tp:taxon-name-part></tp:taxon-name>
                      </italic>
                    </td><td rowspan="1" colspan="1">
                      <italic>
                        <tp:taxon-name><tp:taxon-name-part taxon-name-part-type="genus" reg="Mangifera">Mangifera</tp:taxon-name-part><tp:taxon-name-part taxon-name-part-type="species" reg="indica">indica</tp:taxon-name-part></tp:taxon-name>
                      </italic>
                    </td><td rowspan="1" colspan="1">400–800</td><td rowspan="1" colspan="1">–</td><td rowspan="1" colspan="1">32–43×2.5–3.5 (Ave. 37×3)</td><td rowspan="1" colspan="1">12.3:1</td><td rowspan="1" colspan="1">1</td><td rowspan="1" colspan="1">
                      <xref ref-type="bibr" rid="B50">Nag Raj 1993</xref>
                    </td></tr><tr><td rowspan="1" colspan="1">
                      <italic>
                        <tp:taxon-name><tp:taxon-name-part taxon-name-part-type="genus" reg="Ciliochorella">C.</tp:taxon-name-part><tp:taxon-name-part taxon-name-part-type="species" reg="phanericola">phanericola</tp:taxon-name-part></tp:taxon-name>
                      </italic>
                    </td><td rowspan="1" colspan="1">
                      <italic>
                        <tp:taxon-name><tp:taxon-name-part taxon-name-part-type="genus" reg="Phanera">Phanera</tp:taxon-name-part><tp:taxon-name-part taxon-name-part-type="species" reg="purpurea">purpurea</tp:taxon-name-part></tp:taxon-name>
                      </italic>
                    </td><td rowspan="1" colspan="1">1000–1200</td><td rowspan="1" colspan="1">No</td><td rowspan="1" colspan="1">13–15×2.8–3.5 (Ave. 15×3.7)</td><td rowspan="1" colspan="1">4.1:1</td><td rowspan="1" colspan="1">1</td><td rowspan="1" colspan="1">
                      <xref ref-type="bibr" rid="B27">Hyde et al. 2016</xref>
                    </td></tr><tr><td rowspan="1" colspan="1">
                      <italic>
                        <tp:taxon-name><tp:taxon-name-part taxon-name-part-type="genus" reg="Ciliochorella">C.</tp:taxon-name-part><tp:taxon-name-part taxon-name-part-type="species" reg="savannica">savannica</tp:taxon-name-part></tp:taxon-name>
                      </italic>
                    </td><td rowspan="1" colspan="1">Unidentified leaf litter</td><td rowspan="1" colspan="1">530–952</td><td rowspan="1" colspan="1">Yes</td><td rowspan="1" colspan="1">11–16×2–3 (Ave.14×2.6)</td><td rowspan="1" colspan="1">5.4:1</td><td rowspan="1" colspan="1">0</td><td rowspan="1" colspan="1">In this study</td></tr><tr><td rowspan="1" colspan="1">
                      <italic>
                        <tp:taxon-name><tp:taxon-name-part taxon-name-part-type="genus" reg="Ciliochorella">C.</tp:taxon-name-part><tp:taxon-name-part taxon-name-part-type="species" reg="splendida">splendida</tp:taxon-name-part></tp:taxon-name>
                      </italic>
                    </td><td rowspan="1" colspan="1">
                      <italic>
                        <tp:taxon-name><tp:taxon-name-part taxon-name-part-type="genus" reg="Quercus">Quercus</tp:taxon-name-part><tp:taxon-name-part taxon-name-part-type="species" reg="oleoides">oleoides</tp:taxon-name-part><tp:taxon-name-part taxon-name-part-type="infraspecific-rank">subsp.</tp:taxon-name-part><tp:taxon-name-part taxon-name-part-type="subspecies" reg="Sagrana">Sagrana</tp:taxon-name-part></tp:taxon-name>
                      </italic>
                    </td><td rowspan="1" colspan="1">–</td><td rowspan="1" colspan="1">–</td><td rowspan="1" colspan="1">24–40×2.5–3 (Ave. 32×2.7)</td><td rowspan="1" colspan="1">11.8:1</td><td rowspan="1" colspan="1">1</td><td rowspan="1" colspan="1">
                      <xref ref-type="bibr" rid="B50">Nag Raj 1993</xref>
                    </td></tr></tbody></table></table-wrap></tp:treatment-sec><ref-list><ref id="B2"><mixed-citation xmlns:xlink="http://www.w3.org/1999/xlink" xlink:type="simple"><person-group><name name-style="western"><surname>Allegrucci</surname><given-names>N</given-names></name><name name-style="western"><surname>Elíades</surname><given-names>L</given-names></name><name name-style="western"><surname>Cabello</surname><given-names>M</given-names></name><name name-style="western"><surname>Arambarri</surname><given-names>A</given-names></name></person-group> (<year>2011</year>) <article-title>New species Koorchaloma and <tp:taxon-name><tp:taxon-name-part taxon-name-part-type="genus">Ciliochorella</tp:taxon-name-part></tp:taxon-name> from xeric forests in Argentina.</article-title><source>Mycotaxon</source><volume>115</volume>(<issue>1</issue>): <fpage>175</fpage>–<lpage>181</lpage>. <ext-link xlink:href="10.5248/115.175" ext-link-type="doi" xlink:type="simple">https://doi.org/10.5248/115.175</ext-link></mixed-citation></ref><ref id="B50"><mixed-citation xmlns:xlink="http://www.w3.org/1999/xlink" xlink:type="simple"><person-group><name name-style="western"><surname>Nag Raj</surname><given-names>TR</given-names></name></person-group> (<year>1993</year>) Coelomycetous Anamorphs with Appendage-Bearing Conidia. Mycologue Publications, Canada.</mixed-citation></ref><ref id="B20"><mixed-citation xmlns:xlink="http://www.w3.org/1999/xlink" xlink:type="simple"><person-group><name name-style="western"><surname>Endo</surname><given-names>M</given-names></name><name name-style="western"><surname>Hatakeyama</surname><given-names>S</given-names></name><name name-style="western"><surname>Harada</surname><given-names>Y</given-names></name><name name-style="western"><surname>Tanaka</surname><given-names>K</given-names></name></person-group> (<year>2008</year>) <article-title>Description of a coelomycete <italic><tp:taxon-name><tp:taxon-name-part taxon-name-part-type="genus">Ciliochorella</tp:taxon-name-part><tp:taxon-name-part taxon-name-part-type="species">castaneae</tp:taxon-name-part></tp:taxon-name></italic> newly found in Japan, and notes on the distribution and phylogeny.</article-title><source>Nippon Kingakkai Kaiho</source><volume>49</volume>: <fpage>115</fpage>–<lpage>120</lpage>.</mixed-citation></ref><ref id="B27"><mixed-citation xmlns:xlink="http://www.w3.org/1999/xlink" xlink:type="simple"><person-group><name name-style="western"><surname>Hyde</surname><given-names>KD</given-names></name><name name-style="western"><surname>Hongsanan</surname><given-names>S</given-names></name><name name-style="western"><surname>Jeewon</surname><given-names>R</given-names></name><name name-style="western"><surname>Jeewon</surname><given-names>R</given-names></name><name name-style="western"><surname>Bhat</surname><given-names>DJ</given-names></name><name name-style="western"><surname>McKenzie</surname><given-names>EHC</given-names></name><name name-style="western"><surname>Jones</surname><given-names>EBG</given-names></name><name name-style="western"><surname>Phookamsak</surname><given-names>R</given-names></name><name name-style="western"><surname>Ariyawansa</surname><given-names>HA</given-names></name><name name-style="western"><surname>Boonmee</surname><given-names>S</given-names></name><name name-style="western"><surname>Zhao</surname><given-names>Q</given-names></name><name name-style="western"><surname>Abdel-Aziz</surname><given-names>FA</given-names></name><name name-style="western"><surname>Abdel-Wahab</surname><given-names>MA</given-names></name><name name-style="western"><surname>Banmai</surname><given-names>S</given-names></name><name name-style="western"><surname>Chomnunti</surname><given-names>P</given-names></name><name name-style="western"><surname>Cui</surname><given-names>BK</given-names></name><name name-style="western"><surname>Daranagama</surname><given-names>DA</given-names></name><name name-style="western"><surname>Das</surname><given-names>K</given-names></name><name name-style="western"><surname>Dayarathne</surname><given-names>MC</given-names></name><name name-style="western"><surname>de Silva</surname><given-names>NI</given-names></name><name name-style="western"><surname>Dissanayake</surname><given-names>AJ</given-names></name><name name-style="western"><surname>Doilom</surname><given-names>M</given-names></name><name name-style="western"><surname>Ekanayaka</surname><given-names>AH</given-names></name><name name-style="western"><surname>Gibertoni</surname><given-names>TB</given-names></name><name name-style="western"><surname>Góes-Neto</surname><given-names>A</given-names></name><name name-style="western"><surname>Huang</surname><given-names>SK</given-names></name><name name-style="western"><surname>Jayasiri</surname><given-names>SC</given-names></name><name name-style="western"><surname>Jayawardena</surname><given-names>RS</given-names></name><name name-style="western"><surname>Konta</surname><given-names>S</given-names></name><name name-style="western"><surname>Lee</surname><given-names>HB</given-names></name><name name-style="western"><surname>Li</surname><given-names>WJ</given-names></name><name name-style="western"><surname>Lin</surname><given-names>CG</given-names></name><name name-style="western"><surname>Liu</surname><given-names>LK</given-names></name><name name-style="western"><surname>Lu</surname><given-names>YZ</given-names></name><name name-style="western"><surname>Luo</surname><given-names>ZL</given-names></name><name name-style="western"><surname>Manawasinghe</surname><given-names>IS</given-names></name><name name-style="western"><surname>Manimohan</surname><given-names>P</given-names></name><name name-style="western"><surname>Mapook</surname><given-names>A</given-names></name><name name-style="western"><surname>Niskanen</surname><given-names>T</given-names></name><name name-style="western"><surname>Norphanphoun</surname><given-names>C</given-names></name><name name-style="western"><surname>Papizadeh</surname><given-names>M</given-names></name><name name-style="western"><surname>Perera</surname><given-names>RH</given-names></name><name name-style="western"><surname>Phukhamsakda</surname><given-names>C</given-names></name><name name-style="western"><surname>Richter</surname><given-names>C</given-names></name><name name-style="western"><surname>de Santiago</surname><given-names>ALCM</given-names></name><name name-style="western"><surname>Drechsler-Santos</surname><given-names>ER</given-names></name><name name-style="western"><surname>Senanayake</surname><given-names>IC</given-names></name><name name-style="western"><surname>Tanaka</surname><given-names>K</given-names></name><name name-style="western"><surname>Tennakoon</surname><given-names>TMDS</given-names></name><name name-style="western"><surname>Thambugala</surname><given-names>KM</given-names></name><name name-style="western"><surname>Tian</surname><given-names>Q</given-names></name><name name-style="western"><surname>Tibpromma</surname><given-names>S</given-names></name><name name-style="western"><surname>Thongbai</surname><given-names>B</given-names></name><name name-style="western"><surname>Vizzini</surname><given-names>A</given-names></name><name name-style="western"><surname>Wanasinghe</surname><given-names>DN</given-names></name><name name-style="western"><surname>Wijayawardene</surname><given-names>NN</given-names></name><name name-style="western"><surname>Wu</surname><given-names>HX</given-names></name><name name-style="western"><surname>Yang</surname><given-names>J</given-names></name><name name-style="western"><surname>Zeng</surname><given-names>XY</given-names></name><name name-style="western"><surname>Zhang</surname><given-names>H</given-names></name><name name-style="western"><surname>Zhang</surname><given-names>JF</given-names></name><name name-style="western"><surname>Bulgakov</surname><given-names>TS</given-names></name><name name-style="western"><surname>Camporesi</surname><given-names>E</given-names></name><name name-style="western"><surname>Bahkali</surname><given-names>AH</given-names></name><name name-style="western"><surname>Amoozegar</surname><given-names>MA</given-names></name><name name-style="western"><surname>Araujo-Neta</surname><given-names>LS</given-names></name><name name-style="western"><surname>Ammirati</surname><given-names>JF</given-names></name><name name-style="western"><surname>Baghela</surname><given-names>A</given-names></name><name name-style="western"><surname>Bhatt</surname><given-names>RP</given-names></name><name name-style="western"><surname>Bojantchev</surname><given-names>D</given-names></name><name name-style="western"><surname>Buyck</surname><given-names>B</given-names></name><name name-style="western"><surname>da Silva</surname><given-names>GA</given-names></name><name name-style="western"><surname>de Lima</surname><given-names>CLF</given-names></name><name name-style="western"><surname>de Oliveira</surname><given-names>RJV</given-names></name><name name-style="western"><surname>de Souza</surname><given-names>CAF</given-names></name><name name-style="western"><surname>Dai</surname><given-names>YC</given-names></name><name name-style="western"><surname>Dima</surname><given-names>B</given-names></name><name name-style="western"><surname>Duong</surname><given-names>TT</given-names></name><name name-style="western"><surname>Ercole</surname><given-names>E</given-names></name><name name-style="western"><surname>Mafalda-Freire</surname><given-names>F</given-names></name><name name-style="western"><surname>Ghosh</surname><given-names>A</given-names></name><name name-style="western"><surname>Hashimoto</surname><given-names>A</given-names></name><name name-style="western"><surname>Kamolhan</surname><given-names>S</given-names></name><name name-style="western"><surname>Kang</surname><given-names>JC</given-names></name><name name-style="western"><surname>Karunarathna</surname><given-names>SC</given-names></name><name name-style="western"><surname>Kirk</surname><given-names>PM</given-names></name><name name-style="western"><surname>Kytövuori</surname><given-names>I</given-names></name><name name-style="western"><surname>Lantieri</surname><given-names>A</given-names></name><name name-style="western"><surname>Liimatainen</surname><given-names>K</given-names></name><name name-style="western"><surname>Liu</surname><given-names>ZY</given-names></name><name name-style="western"><surname>Liu</surname><given-names>XZ</given-names></name><name name-style="western"><surname>Lücking</surname><given-names>R</given-names></name><name name-style="western"><surname>Medardi</surname><given-names>G</given-names></name><name name-style="western"><surname>Mortimer</surname><given-names>PE</given-names></name><name name-style="western"><surname>Nguyen</surname><given-names>TTT</given-names></name><name name-style="western"><surname>Promputtha</surname><given-names>I</given-names></name><name name-style="western"><surname>Anil Raj</surname><given-names>KN</given-names></name><name name-style="western"><surname>Reck</surname><given-names>MA</given-names></name><name name-style="western"><surname>Lumyong</surname><given-names>S</given-names></name><name name-style="western"><surname>Shahzadeh-Fazeli</surname><given-names>SA</given-names></name><name name-style="western"><surname>Stadler</surname><given-names>M</given-names></name><name name-style="western"><surname>Soudi</surname><given-names>MR</given-names></name><name name-style="western"><surname>Su</surname><given-names>HY</given-names></name><name name-style="western"><surname>Takahashi</surname><given-names>T</given-names></name><name name-style="western"><surname>Tangthirasunun</surname><given-names>N</given-names></name><name name-style="western"><surname>Uniyal</surname><given-names>P</given-names></name><name name-style="western"><surname>Wang</surname><given-names>Y</given-names></name><name name-style="western"><surname>Wen</surname><given-names>YC</given-names></name><name name-style="western"><surname>Xu</surname><given-names>JC</given-names></name><name name-style="western"><surname>Zhang</surname><given-names>ZK</given-names></name><name name-style="western"><surname>Zhao</surname><given-names>YC</given-names></name><name name-style="western"><surname>Zhou</surname><given-names>JL</given-names></name><name name-style="western"><surname>Zhu</surname><given-names>L</given-names></name></person-group> (<year>2016</year>) <article-title>Fungal diversity notes 367–490: Taxonomic and phylogenetic contributions to fungal taxa.</article-title><source>Fungal Diversity</source><volume>80</volume>: <fpage>1</fpage>–<lpage>270</lpage>. <ext-link xlink:href="10.1007/s13225-016-0373-x" ext-link-type="doi" xlink:type="simple">https://doi.org/10.1007/s13225-016-0373-x</ext-link></mixed-citation></ref></ref-list></tp:taxon-treatment>
